# Supplementary material for: Photoluminescence Study of Undoped and Eu-Doped Alkali-Niobate Aluminosilicate Glasses and Glass-Ceramics
Source: Materials (Basel). 2024 May 11;17(10):2283. doi: 10.3390/ma17102283 (PMC11122913; doi:10.3390/ma17102283)
Supplement: Supplementary file 1 [file materials-17-02283-s001.zip]

Archive with 1 entries (1 files):
- materials-2946581-supplementary.pdf
